# Supplementary material for: Impact of DICER1 and DROSHA on the Angiogenic Capacity of Human Endothelial Cells
Source: Int J Mol Sci. 2021 Sep 12;22(18):9855. doi: 10.3390/ijms22189855 (PMC8471234; doi:10.3390/ijms22189855)
Supplement: Supplementary file 1 [file ijms-22-09855-s001.zip]

Archive with 1 entries (1 files):
- ijms-1368675-supplementary.pptx
